# Supplementary material for: Combination of Two Long-Acting Antipsychotics in Schizophrenia Spectrum Disorders: A Systematic Review
Source: Brain Sci. 2024 Apr 26;14(5):433. doi: 10.3390/brainsci14050433 (PMC11117856; doi:10.3390/brainsci14050433)
Supplement: Supplementary file 1 [file brainsci-14-00433-s001.zip]

Archive with 4 entries (3 files):
- Supplementary/
- Supplementary/brainsci-2951856PRISMA Checklist.docx
- Supplementary/SFigure 1_PRISMA Checklist_080424.heic
- Supplementary/STable 1_Key search dual LAI_070424.docx
